# Supplementary material for: The UF-5000 Atyp.C parameter is an independent risk factor for bladder cancer
Source: Sci Rep. 2024 Jun 3;14:12659. doi: 10.1038/s41598-024-63572-0 (PMC11148171; doi:10.1038/s41598-024-63572-0)
Supplement: Supplementary file 1 — Supplementary Information. [file 41598_2024_63572_MOESM1_ESM.xlsx]

## Sheet: Sheet1
MatchID	group	Gender	Years	Atyp.c	N.SEC	SEC	WBC	BLD	LEU	PRO	Col	CLA	Discovery time	pathological histological diagnosis
1	1	2	24	2.7	1.2	1.9	1238.3	3	5	1	1	2	new case
1	0	2	24	0	0.9	65.7	58.3	5	3	3	1	1
2	1	1	27	0	3.2	0.6	4.4	1	1	1	1	1	new case	LNMIBC
2	0	1	27	0	0.8	1.1	0.6	1	1	1	1	1
3	1	2	29	0	0.4	1.5	1.7	1	1	2	1	1	new case
3	0	2	29	0	1	52.7	75.6	2	2	2	1	1
4	1	1	31	0	0.6	0.3	6.7	1	1	1	1	1	new case	LNMIBC
4	0	1	31	0	0.1	0	1.1	1	1	1	1	1
5	1	2	32	0	4	125	46.1	4	2	1	1	2	new case
5	0	2	33	0	4.6	0.2	30.6	1	1	1	1	1
6	1	1	32	0	1	0.2	0.6	1	1	1	1	1	new case
6	0	1	32	0	3.5	0.7	143.3	3	1	3	1	1
7	1	1	35	0	1.5	0	12.2	5	1	2	1	1	new case	LNMIBC
7	0	1	35	0	0	0.1	0.6	1	1	1	1	1
8	1	1	36	1.6	5.4	2	505.6	5	5	4	2	2	new case
8	0	1	36	0	5.2	0.4	12.8	1	1	1	1	1
9	0	1	39	0	0.1	2.2	3.3	1	1	1	1	1
9	1	1	39	0	0	0.2	223.3	5	5	5	2	2	new case
10	0	1	40	0.1	11.6	0.4	195	4	5	3	1	2
10	1	1	40	0.1	0.7	0.3	4.4	4	1	3	1	1	new case	PUCII
11	0	2	41	0.1	23.2	41.1	334.4	5	5	1	1	2
11	1	2	41	0.1	8.1	51.5	87.2	4	2	3	1	1	new case	PUCII
12	0	1	41	0.1	33.5	2.6	400.6	5	5	4	1	2
12	1	1	41	9	2.5	5.6	510	5	2	4	1	2	recurrent case
13	0	1	42	0	0.3	0.6	0.6	1	1	1	1	1
13	1	1	42	0	1.9	3.3	4.4	2	1	1	1	1	new case	LNMIBC
14	0	1	43	0	3.3	4.4	103.9	5	3	2	1	1
14	1	1	43	0.9	27.3	28.3	56.7	4	1	1	1	1	recurrent case	LNMIBC
15	0	1	43	0	0	0	0.6	1	1	1	1	1
15	1	1	43	0	21.2	23.3	68.3	5	1	3	1	1	new case	LNMIBC
16	0	2	43	0	1.2	11.1	11.7	2	1	1	1	1
16	1	2	43	0.9	0.4	10.6	673.3	1	5	1	1	1	recurrent case	HMIBC
17	0	1	44	0	1	1.1	1.7	1	1	1	1	1
17	1	1	44	0	1.6	2.8	23.9	5	1	4	1	1	new case	LNMIBC
18	0	2	45	0.1	2.1	10.6	1258.3	5	5	2	1	2
18	1	2	45	0	1.3	1.5	7.8	5	1	1	1	2	new case
19	0	1	45	0	0	0.6	3.9	1	1	1	1	1
19	1	1	45	1.2	13.8	14.4	156.7	1	1	1	1	1	recurrent case	HMIBC
20	0	1	45	0	1.9	2.2	3.3	1	1	1	1	1
20	1	1	45	0.1	0.6	0.2	3268.9	3	5	3	1	1	new case	Other
21	0	1	46	0	2	2.2	5.6	1	1	1	1	1
21	1	1	46	0	0.5	1.1	1.1	1	1	1	1	1	new case
22	0	2	46	0	0.7	2.8	1.7	3	1	1	1	1
22	1	2	46	0.9	7.9	14.4	91.7	3	1	1	1	1	new case	HMIBC
23	0	1	49	0	1	1.1	48.9	3	2	1	1	1
23	1	1	49	1.2	24.8	30.6	51.7	5	2	5	1	1	new case
24	0	1	49	0	4.1	4.4	29.4	2	2	1	1	1
24	1	1	49	3.5	13.5	15	2223.3	5	5	3	1	2	new case
25	0	1	50	0	0.6	0.6	14.4	3	1	1	1	1
25	1	1	50	0.3	0.4	1.7	661.1	5	5	2	1	2	new case
26	0	1	51	0	0.1	0	48.3	5	2	2	2	2
26	1	1	51	0.4	4.4	1.7	132.2	3	2	1	1	1	new case
27	0	1	51	0	0.4	1.1	1.1	4	1	1	1	1
27	1	1	51	0.1	11.9	26.7	2480	5	5	5	2	2	recurrent case	HNMIBC
28	0	1	51	0	5	7.2	15.6	3	1	1	1	1
28	1	1	51	0	1.4	1.7	8.3	3	1	1	1	1	new case	LMIBC
29	0	1	51	0	0	0	0.6	1	1	1	1	1
29	1	1	51	0	1.5	1.7	15.6	2	1	1	1	1	recurrent case	LMIBC
30	0	2	51	2.4	8.2	9.8	6445	5	5	4	1	2
30	1	2	51	1.9	17	17.8	268.9	5	3	3	1	1	new case	HNMIBC
31	0	2	51	0	3.8	22.8	10	2	1	1	1	1
31	1	2	51	0.1	2	4.4	10.6	3	1	2	1	1	recurrent case
32	0	1	52	0	1.9	2.2	46.7	3	2	1	1	1
32	1	1	52	0.1	1.1	2.2	2.2	1	1	1	1	1	recurrent case	HMIBC
33	0	1	52	0.1	0.6	1.1	160	4	1	3	1	2
33	1	1	52	0	0.4	0.6	1.1	3	1	1	1	1	new case	LNMIBC
34	0	1	52	0	7.8	10.6	67.8	4	2	1	1	1
34	1	1	52	0	4.2	6.7	18.9	2	1	1	1	1	new case	PUNLMP
35	0	1	53	0	5	5	141.1	5	3	4	1	2
35	1	1	53	0	7.9	8.3	115	4	3	2	1	1	new case	HMIBC
36	0	1	53	0	3.9	1	17.8	3	3	1	1	1
36	1	1	53	0	5.1	5.6	17.8	5	3	5	1	1	new case
37	0	1	53	0	0.7	1.1	4.4	1	1	1	1	1
37	1	1	53	0	3.6	4.4	21.1	5	1	1	1	1	new case
38	0	1	53	0	1	1.7	0.6	1	1	1	1	1
38	1	1	53	0.1	1.8	10.6	1470.6	5	5	5	2	2	new case
39	0	2	53	2.4	12	67.8	27.2	4	3	1	1	1
39	1	2	53	0	2.4	5	12.8	1	3	1	1	1	new case	PUNLMP
40	0	1	54	0	1.8	2.2	71.7	3	1	1	1	1
40	1	1	54	0.1	27.1	27.8	203.3	5	4	5	2	2	recurrent case
41	0	1	54	0	3.8	3.7	11.7	1	1	1	1	1
41	1	1	54	0	4.1	5.6	29.4	3	1	1	1	1	new case
42	0	1	54	0	10.1	12.8	37.8	5	1	2	1	1
42	1	1	54	0	5.6	1.2	73.3	5	2	3	2	2	new case
43	0	1	54	0	2.6	2.8	61.7	1	2	2	1	1
43	1	1	54	0.3	2.5	3.9	10.6	2	1	1	1	1	recurrent case	PUNLMP
44	0	1	54	0	8.9	10	83.9	3	3	2	1	1
44	1	1	54	0	1.7	1.7	1.7	1	1	1	1	1	new case
45	0	1	55	0	25.1	26.7	167.2	5	5	3	1	1
45	1	1	55	0	8.1	8.9	19.4	4	1	1	1	1	new case	LNMIBC
46	0	1	55	0	2.8	7.8	65	1	3	1	1	1
46	1	1	55	12.2	9.3	10.6	437.8	5	2	5	1	2	recurrent case
47	0	1	55	0.2	0.2	2.2	12280.6	5	5	5	1	2
47	1	1	55	0	3.3	4.4	11.7	3	1	1	1	1	new case	LNMIBC
48	0	1	56	0.3	4.8	5.6	332.2	4	3	4	1	1
48	1	1	56	0.2	5.8	7.8	9.4	1	1	2	1	1	recurrent case	HMIBC
49	0	1	56	0.1	7.6	7.8	206.7	5	4	4	2	2
49	1	1	56	0.3	7.6	12.2	138.9	5	2	2	2	2	new case
50	0	1	56	0	18.1	21.1	231.1	5	5	2	1	1
50	1	1	56	1	16.5	21.7	47.2	5	1	3	1	1	new case
51	0	1	57	0	3.1	3.9	8.9	4	1	2	1	1
51	1	1	57	0.1	1	1.1	36.7	5	1	1	1	2	new case
52	0	1	57	0	1.2	1.7	127.8	1	2	1	1	1
52	1	1	57	0.1	3.3	3.9	12.2	5	1	1	1	1	new case
53	0	1	57	0	1.7	2.9	2.2	2	1	1	1	1
53	1	1	57	0.6	2.5	5.6	3623.9	5	5	4	2	2	recurrent case	LNMIBC
54	0	1	57	0	0.4	1.7	612.2	5	5	4	2	2
54	1	1	57	0	8.6	10.6	9.4	5	1	1	1	1	new case	HNMIBC
55	0	1	58	0	0.5	0.6	2.2	3	1	1	1	1
55	1	1	58	0	3.8	7.2	28.3	1	1	1	1	1	new case
56	0	1	58	0.1	4	0.7	210	5	4	1	1	1
56	1	1	58	0.1	0.9	1.7	2.8	2	1	1	1	1	new case
57	0	1	58	0	0	0.6	7.2	1	1	1	1	1
57	1	1	58	0	5.6	8.3	10	5	1	1	1	1	new case
58	0	1	58	0	5.1	12.8	219.4	5	5	4	1	1
58	1	1	58	0.7	10.6	28.9	89.4	5	3	4	2	2	new case
59	0	1	58	0	0.9	1.1	56.7	1	1	1	1	1
59	1	1	58	0	0	0.6	542.8	1	4	1	1	1	recurrent case	LNMIBC
60	0	2	58	0.1	7.9	1.7	16.7	1	1	2	1	1
60	1	2	58	1.6	38.7	61.1	1087.2	5	4	5	2	2	new case	HMIBC
61	0	2	58	0	2.6	11.1	62.2	1	2	1	1	1
61	1	2	58	0	14.4	55	135.6	4	3	1	1	1	new case
62	0	1	59	0	1.2	1.1	2.2	4	1	1	1	1
62	1	1	59	0.4	3	21.7	16.7	1	1	1	1	1	recurrent case
63	0	1	59	0	4.7	5.6	30	1	2	1	1	1
63	1	1	59	1.9	2.9	10.6	551.1	5	5	4	2	2	new case	HNMIBC
64	0	1	59	0.6	1.9	4.4	3649.4	3	5	2	1	2
64	1	1	59	0	0.7	2.2	753.9	3	4	4	1	1	new case	Other
65	0	1	59	0	1.3	2.8	1.7	3	1	2	1	1
65	1	1	59	0.3	0.6	1.1	26.1	3	2	1	1	1	new case	Other
66	0	1	59	0	3.2	6.1	2.8	5	1	1	1	1
66	1	1	59	0.9	1.5	5.6	58.9	2	4	1	1	1	recurrent case	HMIBC
67	0	1	59	0	2.3	0.6	7.8	1	1	1	1	1
67	1	1	59	1.2	10.4	12.2	42.2	1	1	2	1	1	new case
68	0	1	59	0	3.8	7.2	17.2	3	2	1	1	1
68	1	1	59	0.6	0.3	1.1	183.9	5	3	3	2	1	new case
69	0	1	59	0	0.5	0.6	1.1	1	1	1	1	1
69	1	1	59	0.7	9.5	56.7	707.8	5	5	3	1	2	new case
70	0	1	59	0.3	0	0	1098.3	2	5	1	1	1
70	1	1	59	0.1	0.9	2.2	648.3	5	5	5	1	2	recurrent case	LNMIBC
71	0	1	59	0	1.8	3.3	5	1	1	1	1	1
71	1	1	59	0.2	2	2.8	3687.8	4	5	2	1	2	recurrent case	HNMIBC
72	0	1	59	0	0.7	1.7	31.7	5	2	3	2	2
72	1	1	59	14.9	10.5	11.7	182.2	5	4	5	2	2	new case	HMIBC
73	0	1	59	0	0.6	1.1	0.6	4	1	1	1	1
73	1	1	59	0	5.4	5.6	222.8	3	2	2	1	1	recurrent case	HMIBC
74	0	2	59	0	8.4	2.9	158.3	3	1	3	1	1
74	1	2	59	0.7	1.3	3.3	1675.6	5	5	4	2	2	new case
75	0	2	59	0	2.1	2.2	0.6	4	1	1	1	1
75	1	2	59	0	6.4	8.9	61.1	3	4	1	1	1	recurrent case
76	0	1	60	0	10.9	2	243.9	5	4	1	1	2
76	1	1	60	0.1	8.1	9.4	150	5	3	2	1	2	new case
77	0	1	60	0	0.2	0.2	0.6	1	1	1	1	1
77	1	1	60	1.3	7.2	1.7	309.4	5	2	3	2	2	new case
78	0	1	60	0	0.3	0.6	1320	3	5	1	1	1
78	1	1	60	0.4	0.6	1.1	8.9	5	1	1	1	1	new case
79	0	1	60	0.8	2.8	8.9	1658.9	2	5	1	1	2
79	1	1	60	0	0.1	0.6	3.9	1	1	1	1	1	new case	PUNLMP
80	0	1	60	0	0.7	0.5	1.1	2	1	1	1	1
80	1	1	60	0	0.2	0	2.8	3	1	1	1	1	new case	PUNLMP
81	0	1	60	0	0.1	0.6	1.1	1	1	1	1	1
81	1	1	60	0	1.3	1.1	2.8	5	1	1	1	1	new case	PUNLMP
82	0	1	60	0	0.4	1.7	110.6	1	4	1	1	2
82	1	1	60	2.1	0.4	1.1	556.1	4	5	2	1	1	recurrent case	HMIBC
83	0	1	60	0	3.6	4.4	2.8	1	1	2	1	1
83	1	1	60	0.4	5	6.1	365	5	4	1	1	2	recurrent case	LNMIBC
84	0	1	60	0	0	0	0.6	1	1	1	1	1
84	1	1	60	0.7	1.9	1.7	190.6	4	1	1	1	1	recurrent case
85	0	2	60	0.1	21	26.6	50.6	2	3	1	1	1
85	1	2	60	0.1	12.5	18.9	37.8	5	2	2	1	1	recurrent case	LNMIBC
86	0	1	61	2.5	0.9	2.2	4265	5	5	3	1	2
86	1	1	61	0	6.8	9.4	16.1	5	1	3	1	1	new case	PUNLMP
87	0	1	61	0	0.4	1.1	1584.4	4	5	4	1	1
87	1	1	61	0	0.4	0.6	3.9	5	1	1	1	1	recurrent case
88	0	1	61	0	1.2	1.1	7.2	4	1	1	1	1
88	1	1	61	2.7	5.8	7.8	34.4	2	1	1	1	1	new case	HNMIBC
89	0	1	61	0	1.2	1.7	2.2	1	1	1	1	1
89	1	1	61	0.1	16	17.8	183.3	5	3	2	1	1	recurrent case	Other
90	0	1	61	0	0.4	0.6	19.4	2	1	1	1	1
90	1	1	61	2	5.8	7.2	172.2	5	3	4	2	2	new case
91	0	1	62	0	6.5	9.4	47.8	5	3	3	2	2
91	1	1	62	0.1	24.5	27.2	94.4	3	3	2	1	1	new case
92	0	1	62	0	2.8	4.4	4.4	1	1	1	1	1
92	1	1	62	0	0.1	0	2.8	4	1	1	1	1	new case
93	0	1	62	0	0.2	0.6	3.9	1	1	1	1	1
93	1	1	62	0.2	4.8	15.6	403.3	2	3	3	1	2	recurrent case	HMIBC
94	0	1	62	0.1	7.7	10	11.1	2	1	2	1	1
94	1	1	62	0.9	2.8	2.8	132.2	4	1	2	1	1	recurrent case	HMIBC
95	0	1	62	0.1	5.3	6.1	26.7	4	1	5	1	1
95	1	1	62	15.9	0.6	67.8	288.9	5	5	2	1	2	recurrent case	HMIBC
96	0	1	62	0	1.2	12.8	205	2	3	1	1	1
96	1	1	62	0.1	4	5.6	108.3	3	3	1	1	1	recurrent case
97	0	2	63	0	0.1	1.1	47.2	1	1	1	1	1
97	1	2	63	0.1	18.1	20.6	318.3	5	4	2	1	1	new case
98	0	1	63	0	0.1	0	1.1	1	1	1	1	1
98	1	1	63	0.4	2.8	3.3	12.2	5	1	1	1	1	new case
99	0	1	63	0	0.4	3.9	2.2	3	1	1	1	1
99	1	1	63	0.9	15	17.2	27.2	5	1	3	1	1	new case
100	0	1	63	1.6	4.6	8.9	16.1	1	1	1	1	1
100	1	1	63	0	0.2	2.2	1.1	2	1	1	1	1	new case
101	0	1	63	0	0.6	1.1	1.1	1	1	2	1	1
101	1	1	63	0	6.2	8.3	56.7	3	2	1	1	1	new case
102	0	1	63	0.1	6.1	7.8	208.9	5	3	2	1	1
102	1	1	63	0	0.7	0.6	1.1	1	1	1	1	1	new case
103	0	1	63	0	3.9	6.7	981.7	5	5	2	1	1
103	1	1	63	0	1.8	3.9	111.1	4	3	5	1	1	new case
104	0	1	64	0	0.8	1.1	1.7	1	1	1	1	1
104	1	1	64	0	3.8	4.4	10	5	1	1	1	1	new case
105	0	1	64	0	2.4	10	5	1	1	2	1	1
105	1	1	64	0	1	3.9	103.9	5	4	4	2	2	recurrent case
106	0	1	64	0.4	0.6	1.7	1330	2	5	2	1	1
106	1	1	64	0	2.9	7.2	25.6	3	1	1	1	1	recurrent case
107	0	1	64	0	0.4	0.6	0.6	2	1	1	1	1
107	1	1	64	0	3.6	6.7	12.8	3	1	1	1	1	recurrent case
108	0	1	64	0.1	15.9	16.7	238.9	5	4	3	1	2
108	1	1	64	0	6.2	6.7	50	5	2	2	2	2	new case
109	0	1	64	0	2.4	3.3	1.7	3	1	1	1	1
109	1	1	64	0	7.6	8.3	51.1	5	1	2	1	1	new case
110	0	1	64	0	3.2	5	1.7	1	1	1	1	1
110	1	1	64	0.3	4	5	187.8	2	2	4	1	1	recurrent case
111	0	2	64	0	7.2	32.8	142.2	2	5	1	1	1
111	1	2	64	12.5	29.3	37.4	155.6	5	2	4	1	1	new case
112	0	2	65	0	0.2	0.6	1.1	1	1	1	1	1
112	1	2	65	0	0.1	0.6	1188.9	4	5	1	1	2	recurrent case
113	0	2	65	0	0.4	1.1	2.2	1	1	1	1	1
113	1	2	65	0	2.5	8.3	671.1	4	5	2	1	2	recurrent case
114	0	2	65	0.1	0.3	0.6	14.4	4	2	1	1	1
114	1	2	65	0.9	38.4	43.9	77.2	5	1	2	1	1	new case
115	0	1	65	0.1	0.7	1.7	906.7	3	5	2	1	1
115	1	1	65	0.9	2.8	3.9	41.7	5	3	5	2	2	new case
116	0	1	65	0	0	0	0.6	1	1	1	1	1
116	1	1	65	0	0.9	1.1	3.3	1	1	1	1	1	new case
117	0	1	65	0	0.9	1.1	5.6	1	1	1	1	1
117	1	1	65	0.1	4.5	5	128.9	5	2	2	1	1	new case
118	0	1	65	0	4.1	1.1	12.8	4	1	4	1	1
118	1	1	65	0.1	1.3	1.1	9.4	5	1	1	1	1	new case
119	0	1	66	0	3.2	3.3	302.2	5	3	3	1	2
119	1	1	66	0	2.5	2.8	5.6	1	1	1	1	1	recurrent case
120	0	1	66	0	1.3	1.7	3.9	1	1	1	1	1
120	1	1	66	4.1	4.1	19.4	1117.2	5	3	4	2	2	new case
121	0	1	66	0	0.4	0.6	1.1	1	1	1	1	1
121	1	1	66	0	9.3	12.8	12.8	1	1	1	1	1	recurrent case
122	0	1	66	0	1.9	2.2	2.2	5	1	1	1	1
122	1	1	66	0.1	0.6	0.6	7.2	3	1	1	1	1	new case
123	0	2	66	0.1	0.3	0.6	1.1	3	1	1	1	1
123	1	2	66	2.8	8.5	9.4	57.2	5	1	2	1	1	new case
124	0	2	66	0.3	4.8	16.1	3195	4	5	5	1	2
124	1	2	66	1.3	24.5	33.9	237.8	5	2	3	1	1	recurrent case
125	0	2	66	0	0.4	1.7	2.2	3	1	1	1	1
125	1	2	66	0.1	56.9	8.5	21.1	3	1	3	1	1	recurrent case
126	0	1	67	0	5.7	27.8	48.9	1	3	1	1	1
126	1	1	67	2.5	3	5.6	120	5	3	3	1	1	new case
127	0	1	67	0	1	1.1	11.7	4	1	1	1	1
127	1	1	67	1.2	4.4	14.4	156.7	5	4	3	1	2	recurrent case
128	0	1	67	0	0.6	0.6	3.9	3	1	1	1	1
128	1	1	67	0.1	0	0.6	846.7	4	5	2	1	1	new case
129	0	1	67	0	3.3	9.4	8.9	1	1	1	1	1
129	1	1	67	1.9	132.7	36.7	148.9	5	1	5	1	1	new case
130	0	1	67	0	0.3	0.6	0.6	4	1	1	1	1
130	1	1	67	0	0.7	1.1	3233.3	5	5	5	2	2	new case
131	0	1	67	0	1.3	1.7	17.2	4	3	1	1	1
131	1	1	67	0	1.6	1.7	10.6	5	1	2	1	2	new case
132	0	1	67	0	3.8	5	140	5	2	5	1	1
132	1	1	67	0	0.9	1.7	34.4	2	3	1	1	1	recurrent case
133	0	1	67	0	0.7	2.8	2.8	1	1	1	1	1
133	1	1	67	0	1.5	1.7	23.9	5	2	2	2	2	recurrent case
134	0	1	67	0	2.7	0	4186.1	4	5	1	1	2
134	1	1	67	0.3	0.1	0.6	1103.3	4	5	3	1	1	recurrent case
135	0	1	68	0	4.3	5.6	6.1	1	1	5	1	1
135	1	1	68	0.6	0.6	1.7	965.6	5	5	2	1	2	recurrent case
136	0	1	68	0.6	49.6	60	6853.3	5	5	4	1	2
136	1	1	68	3.2	1	1.7	965	5	5	5	2	2	new case
137	0	1	68	0	0.2	0	0.6	3	1	1	1	1
137	1	1	68	0.4	0.3	0.6	951.7	5	5	5	1	1	recurrent case
138	0	1	68	0	1.1	1.7	1728.9	5	5	4	1	1
138	1	1	68	0	3.2	3.3	2.2	3	1	1	1	1	recurrent case
139	0	1	68	0	1.1	1.7	22.8	1	2	1	1	1
139	1	2	68	0.1	0.9	2.8	18.3	5	1	1	1	1	new case
140	0	1	68	0	16	16.7	247.8	5	5	2	1	1
140	1	1	68	0	2.2	5	20.6	2	1	3	1	1	recurrent case
141	0	2	68	0	0.7	1.7	1.1	1	1	1	1	1
141	1	2	68	0	0.4	2.2	3.9	5	1	1	1	1	new case
142	0	2	69	0	2.8	12.8	6.1	1	1	1	1	1
142	1	2	69	0.4	1.6	3.3	2110	5	5	4	1	2	new case
143	0	2	69	0	3.5	9.4	22.2	1	3	1	1	1
143	1	2	69	0.2	50.6	143.9	42.2	5	3	5	2	2	new case
144	0	1	69	0	15.7	19.4	64.4	1	2	3	1	1
144	1	1	69	0	6.8	7.8	37.2	5	2	3	2	1	new case
145	0	1	69	0	1.2	1.7	1.7	1	1	1	1	1
145	1	1	69	17.2	145.5	151.7	197.8	3	1	5	1	1	new case
146	0	1	69	0	4.9	6.7	6.7	1	1	1	1	1
146	1	1	69	0	4.8	5	187.2	5	4	3	2	2	new case
147	0	1	69	0.7	255.2	436.7	37682.8	5	5	4	1	2
147	1	1	69	0.3	1	34.4	73.3	5	2	3	1	1	new case
148	0	1	69	0	1.9	3.3	61.1	1	2	2	1	1
148	1	1	69	1.4	14.3	16.1	214.4	3	5	1	1	1	recurrent case
149	0	1	69	0	1.3	3.3	2.8	1	2	1	1	1
149	1	1	69	20.7	4.6	8.9	365	5	1	5	1	2	new case
150	0	1	70	0	1.6	10	2.2	2	1	1	1	1
150	1	1	70	0	6.8	8.9	8.9	1	1	1	1	2	new case
151	0	1	70	0	1.6	3.9	1220	5	5	2	1	2
151	1	1	70	1.8	0.4	1.1	651.7	5	5	5	2	2	recurrent case
152	0	1	70	0.1	4.8	5.6	16.1	1	1	1	1	1
152	1	1	70	0.1	6.4	7.2	248.3	5	3	2	1	2	new case
153	0	1	70	0	0.6	0.6	7.2	5	1	1	1	1
153	1	1	70	1.3	14.4	17.8	76.1	5	1	2	1	1	new case
154	0	1	70	0.6	25.7	28.9	402.8	1	5	1	1	1
154	1	1	70	0.9	1.2	1.7	2098.9	4	5	2	1	2	new case
155	0	1	70	0	14.9	17.2	17.8	5	1	2	1	1
155	1	1	70	0	2.1	61	3.3	1	1	1	1	1	recurrent case
156	0	1	70	0	24	27.2	13.9	1	1	4	1	1
156	1	1	70	0.3	1.9	22	7.8	3	1	1	1	1	new case
157	0	1	70	0	1.8	3.2	52.8	2	2	1	1	1
157	1	1	70	11.1	0.6	6	732.8	5	4	5	1	1	new case
158	0	1	70	0	4.3	2.3	7.8	3	1	1	1	1
158	1	1	70	0.7	0.3	12	2025	4	5	5	1	2	new case
159	0	1	70	0	1.8	2.8	2.2	2	1	1	1	1
159	1	1	70	0	1.5	2.8	105	5	2	4	2	2	new case
160	0	1	71	0	0.4	0.6	1.1	1	1	1	1	1
160	1	1	71	0	0.4	0.6	155	5	5	4	2	2	new case
161	0	1	71	0	0.1	1.7	2.8	1	1	1	1	1
161	1	1	71	4.9	67.3	70.6	185.6	5	4	3	2	2	new case
162	0	1	71	0	0.7	1.1	30	3	2	1	1	1
162	1	1	71	5.7	1.6	2.2	1152.8	3	5	1	1	1	recurrent case
163	0	2	71	0	0.6	1.4	8.3	5	1	2	1	2
163	1	2	71	0.4	0.3	3	1206.7	3	5	1	1	1	recurrent case
164	0	2	71	1.1	14.7	16.7	328.9	2	5	1	1	1
164	1	2	71	0.1	5.1	21.7	4415	5	5	4	2	2	new case
165	0	2	71	0	1.3	20	115.6	3	3	1	1	1
165	1	2	71	0.9	12.7	66	2990	3	5	2	1	2	recurrent case
166	0	2	71	0	0.3	1.7	2228.3	3	5	1	1	1
166	1	2	71	0.1	1.9	50	18.9	3	1	1	1	1	recurrent case
167	0	2	71	0.1	2.5	2	3.9	1	1	1	1	1
167	1	2	71	0.4	0.9	1.3	21.7	2	1	1	1	1	recurrent case
168	0	2	72	0	30	33.3	136.1	1	3	3	1	1
168	1	2	72	11.1	0.7	6.1	725	5	4	4	1	2	new case
169	0	2	72	0	1.9	13.3	5537.8	5	5	4	1	2
169	1	2	72	0.4	32.4	48.9	1210.6	3	5	5	1	2	new case
170	0	1	72	0	0.7	1.1	2.2	2	1	1	1	1
170	1	1	72	0.9	1.8	2.8	93.3	5	1	5	2	2	new case
171	0	1	72	0.1	3.6	7.2	18204.4	5	5	4	1	2
171	1	1	72	0.3	0.3	0.6	2701.1	5	5	3	1	2	recurrent case
172	0	1	72	0	10.3	2.3	6.7	3	1	1	1	1
172	1	1	72	0.4	0.1	8.2	2756.1	3	5	3	1	1	new case
173	0	1	72	0	0.8	2	5	5	1	1	1	1
173	1	1	72	0.3	0.7	9.1	1783.3	3	5	1	1	2	new case
174	0	1	72	0	4.9	5	169.4	5	4	1	1	1
174	1	1	72	0.4	18	18.9	130.6	5	4	5	2	2	new case
175	0	1	73	0	0.6	1.7	2.8	1	1	1	1	1
175	1	1	73	3.1	6.9	8.3	26.7	1	2	3	1	1	new case
176	0	1	73	0	1.1	1.7	15.6	5	1	5	1	1
176	1	1	73	0	3.1	3.3	125.6	1	4	1	1	1	recurrent case
177	0	1	73	0	0.7	1.1	1.7	1	1	1	1	1
177	1	1	73	6.3	54.1	55	205	5	3	5	2	2	new case
178	0	1	73	0	1.6	2.8	10	5	1	1	1	1
178	1	1	73	10	15.4	21.1	11.1	5	1	5	1	2	new case
179	0	1	73	0	4.4	2.3	45	4	2	2	1	1
179	1	1	73	0.5	11.4	8	6794.4	5	5	5	1	2	recurrent case
180	0	1	74	0.1	2.8	5.6	2.8	1	1	1	1	1
180	1	1	74	0	3.6	7.8	139.4	5	1	2	1	2	new case
181	0	1	74	0.4	3.3	7.8	7525	4	5	2	1	2
181	1	1	74	9.8	7.3	8.9	82.8	5	2	5	1	1	new case
182	0	1	74	0	0.5	0.6	3.9	1	1	1	1	1
182	1	1	74	0	8.9	27.8	13.9	3	1	4	1	1	recurrent case
183	0	1	74	0	0.5	1.1	2.2	2	1	1	1	1
183	1	1	74	0	13.5	11.1	11.7	3	1	1	1	1	new case
184	0	1	74	0.1	2.8	5.6	2.8	1	1	1	1	1
184	1	1	74	1.5	4.5	7.2	247.2	5	2	4	1	1	new case
185	0	1	74	0	5.1	7.2	48.9	5	3	3	2	2
185	1	1	74	0.2	7.4	9.4	142.8	2	3	2	1	1	recurrent case
186	0	1	75	0	1.9	2.8	3.3	1	1	1	1	1
186	1	1	75	0.1	7.6	9.4	71.1	5	3	5	2	2	new case
187	0	1	75	0	3.6	3.9	57.8	1	2	1	1	1
187	1	1	75	3	1.3	2.2	620	3	2	5	1	2	new case
188	0	1	75	0	7.4	7.8	55.6	3	1	5	1	1
188	1	1	75	0.1	4.3	16.7	30.6	5	3	1	1	1	new case
189	0	1	75	0	0.6	0.6	2.8	2	1	1	1	1
189	1	1	75	1.3	9	13.3	53.9	5	1	1	1	1	new case
190	0	1	75	0.1	35.6	6.7	395	5	3	4	1	2
190	1	1	75	1.6	11.2	13.3	97.2	5	4	4	2	2	new case
191	0	2	75	0	6.2	15	63.9	2	5	2	1	1
191	1	2	75	0	0.6	2.2	61.1	5	4	5	2	2	new case
192	0	2	75	0	0.9	2.1	8.3	2	1	1	1	1
192	1	2	75	0.1	6.1	10	615	5	5	3	1	2	recurrent case
193	0	2	75	0	2.4	2.8	35	3	1	1	1	1
193	1	2	75	4.2	50.8	32.8	177.2	5	2	2	1	2	new case
194	0	2	75	0	1.1	3.9	13.3	3	1	1	1	1
194	1	2	75	13.4	16.4	42.2	1402.2	5	5	5	2	2	new case
195	0	1	76	0	1.6	2.2	11.1	1	1	1	1	1
195	1	1	76	0.3	15.2	16.7	136.1	5	5	4	2	2	new case
196	0	1	76	0	1	1.1	446.1	4	3	2	1	1
196	1	1	76	1.2	1.3	30.6	1484.4	5	5	4	1	2	recurrent case
197	0	1	76	0.3	0	1.1	678.9	4	3	3	1	1
197	1	1	76	0	0.5	2.2	1445	4	5	4	1	2	new case
198	0	1	77	0	1.6	2.2	3.9	3	1	1	1	1
198	1	1	77	0	0.4	0.6	1.7	1	1	1	1	1	new case
199	0	1	77	0	0.5	1.1	3.9	1	1	1	1	1
199	1	1	77	0	16.8	21.1	15	5	1	2	1	1	recurrent case
200	0	1	77	0.3	17.3	18.9	112.2	5	4	3	1	1
200	1	1	77	0	59.1	70.6	93.3	5	4	3	2	2	new case
201	0	1	77	0	0.1	1.1	1.1	1	1	1	1	1
201	1	1	77	0	0.9	1.1	1.1	2	1	1	1	1	recurrent case
202	0	1	77	0.4	3.5	11.7	4407.8	5	5	5	1	2
202	1	1	77	0	3.8	6.1	52.2	5	1	1	1	1	new case
203	0	1	77	0.1	1.5	2.2	5349.4	5	5	3	1	2
203	1	1	77	0	2.8	2.8	58.3	4	2	1	1	1	recurrent case
204	0	2	77	0	7.1	9.4	13.9	2	1	1	1	1
204	1	2	77	0.6	11.1	13.3	177.8	5	3	2	1	2	new case
205	0	2	77	0	2	13.9	16.1	1	3	1	1	1
205	1	2	77	0.3	1.2	1.7	31.7	4	1	1	1	1	new case
206	0	2	77	0.1	1.9	5	6.7	1	1	1	1	1
206	1	2	77	0	1.9	3.9	2.2	4	2	1	1	1	recurrent case
207	0	2	78	0	2.2	21.7	15	1	1	1	1	1
207	1	2	78	1.2	4	8.2	546.5	5	4	3	1	2
208	0	2	78	0	0.1	1.1	0.6	4	1	1	1	1
208	1	2	78	6.9	12.9	27.8	354.4	5	3	5	2	2	new case
209	0	2	78	0	9.9	15.6	61.1	3	3	1	1	1
209	1	2	78	0.3	17.3	35	101.7	5	4	4	2	2	new case
210	0	2	78	0	1.3	1.7	8.9	1	1	1	1	1
210	1	2	78	0.9	17.6	20.6	180	5	3	4	1	1	new case
211	0	1	78	1.2	17.6	25.6	5871.1	5	5	2	1	2
211	1	1	78	10.6	0.3	2.2	333.9	5	4	5	2	2	new case
212	0	1	78	0	0.4	0.6	106.1	5	2	2	1	2
212	1	1	78	1.9	39.3	42.2	187.8	5	2	2	1	1	new case
213	0	1	78	0	0.2	2.2	715	5	5	2	1	2
213	1	1	78	0.7	1.7	2.2	74.4	5	2	2	1	1	recurrent case
214	0	2	78	0	1.3	1.7	8.9	1	1	1	1	1
214	1	2	78	1.2	4.1	7.2	542.8	5	4	3	1	2	recurrent case
215	0	2	78	0	0.1	1.7	0.6	4	1	1	1	1
215	1	2	78	6.9	12.9	7.2	354.4	5	3	5	2	2	new case
216	0	2	78	0	1	5.6	3.3	3	1	1	1	1
216	1	2	78	0.3	17.3	23.3	101.7	5	4	4	2	2
217	0	2	78	0	2.3	6.5	3.9	3	1	1	1	1
217	1	2	78	0.9	17.6	30.3	180	5	3	4	1	1
218	0	2	79	0	1.9	29.4	7.8	1	1	1	1	1
218	1	2	79	2.2	0	3.9	345	5	5	4	1	1
219	0	1	79	0	2.8	5	11775.6	5	5	5	2	2
219	1	1	79	0	1.4	1.7	2.8	5	1	1	1	1	recurrent case
220	0	1	79	0	1.2	1.1	1.7	1	1	1	1	1
220	1	1	79	0	0.5	0.6	2.2	1	1	1	1	1	new case
221	0	1	79	0	1.6	1.7	1.1	1	1	1	1	1
221	1	1	79	0.7	0.1	2.2	805.6	5	5	1	1	2	new case
222	0	1	79	0	0.1	0.6	0	1	1	1	1	1
222	1	1	79	2.8	3.2	7.8	263.3	5	3	4	1	1	recurrent case
223	0	1	79	0	0.9	5.6	1.7	1	1	1	1	1
223	1	1	79	0	4.4	4.4	18.9	5	3	4	2	2	new case
224	0	1	79	0	0.2	1.7	1.7	1	1	2	1	1
224	1	1	79	10.8	28.5	45.6	1751.1	5	2	5	1	2	new case
225	0	1	79	12.7	115	160	3608.3	5	5	5	2	2
225	1	1	79	0.9	1.9	4.4	501.1	5	3	4	1	1	new case
226	0	1	79	0	0.1	2.8	3370.6	3	5	1	1	2
226	1	1	79	4.8	12.4	18.3	4224.4	5	5	5	1	2	new case
227	0	1	80	0.6	0.3	1.1	1581.1	5	5	5	1	1
227	1	1	80	3.6	10.2	12.8	112.8	5	1	1	1	2	new case
228	0	1	80	0	0.4	0.6	1.7	1	1	1	1	1
228	1	1	80	0	3	2.8	225.6	5	4	3	2	2	new case
229	0	2	80	0.9	15.8	17.2	306.1	5	5	1	1	1
229	1	2	80	2.5	30.4	48.2	11030	5	5	5	1	2	new case
230	0	2	81	0	3.6	9.4	13.9	1	2	1	1	1
230	1	2	81	1.4	3.5	5	212.2	3	2	3	1	1	recurrent case
231	0	1	81	0	11.7	15.6	15	5	1	1	1	1
231	1	1	81	0.4	8.5	8.9	15.6	5	1	3	1	1	recurrent case
232	0	1	81	0	4.7	6.7	101.7	1	2	1	1	1
232	1	1	81	1.3	2.8	5.6	8792.2	5	5	5	1	2	new case
233	0	1	82	0	0.4	1.1	597.8	3	5	1	1	2
233	1	1	82	0	2.7	3.3	47.8	5	3	3	2	2	new case
234	0	2	82	0.3	3.5	15	14.4	1	1	1	1	1
234	1	2	82	17.2	16	22.8	4042.2	5	5	4	1	2	new case
235	0	2	82	0	1.3	1.7	3.3	3	1	2	1	1
235	1	2	82	0.2	10.3	56.7	28753.9	5	5	5	1	2	new case
236	0	1	83	0	0.7	0.6	10	5	1	2	1	1
236	1	1	83	0.9	4	5	272.8	5	4	2	1	1	recurrent case
237	0	1	83	2.2	0.3	6.7	597.8	4	5	2	1	1
237	1	1	83	4.6	36.2	37.8	96.7	5	1	3	1	1	recurrent case
238	0	1	83	0	3.9	5	11.1	1	1	1	1	1
238	1	1	83	0	0.5	0.6	7.2	5	1	2	1	1	new case
239	0	2	84	0	0.6	6.1	6017.8	3	5	2	1	2
239	1	2	84	0.1	7.9	8.9	336.7	5	3	2	1	2	new case
240	0	1	86	0	4.7	5.6	61.1	2	4	1	1	1
240	1	1	86	0.1	16.4	17.8	491.7	5	5	3	1	2	recurrent case
241	0	1	86	0	2.5	3.9	84.4	5	2	5	2	2
241	1	1	86	5.6	37.6	39.4	223.3	5	2	3	2	2	recurrent case
242	0	1	86	0	0.2	0.6	0.6	1	1	3	1	1
242	1	1	86	0.4	12.5	13.9	142.2	5	3	3	1	2	new case
243	0	2	86	0	1.5	5	15.6	1	3	1	1	1
243	1	2	86	0.1	43.4	51.1	91.1	5	3	3	2	2	recurrent case
244	0	2	86	0	4.5	13.3	31.1	2	3	1	1	1
244	1	2	86	0.4	11.8	19.4	311.7	5	2	3	1	1	recurrent case
245	0	2	89	0	0.1	3.8	3.9	2	1	1	1	1
245	1	2	89	0	0.3	0.6	8.9	3	1	1	1	1	new case
246	0	2	88	0	1.6	2.8	3.3	4	1	5	1	1
246	1	2	89	0.3	1.5	1.7	402.2	1	3	2	1	1	new case
247	0	1	87	0	3.7	7.2	1.7	3	1	1	1	1
247	1	1	87	0	4.2	5	33.3	5	1	1	1	2	new case
248	1	1	37	0	9.3	9.9	7.2	1	1	2	1	1	new case
248	0	1	37	0	1.2	2.3	95.1	2	1	2	1	1
249	1	1	38	0	2.6	3.3	8.5	2	3	1	1	1	new case
249	0	1	38	0.4	47.2	51	449.3	1	4	2	1	1
250	1	1	40	0	0.6	1	0.5	1	1	1	1	2	new case	LNMIBC
250	0	1	40	0	6.6	6.8	347.5	5	5	1	1	1
251	1	1	42	0.1	2.8	7.1	4.2	1	1	1	1	1	new case	PUNLMP
251	0	1	42	0	6.4	7.4	187.2	1	4	1	1	2
252	1	1	43	0.5	25.6	27.6	315.8	5	1	4	2	2	new case
252	0	1	43	0	1.4	6	8.9	5	1	1	2	1
253	1	1	43	0	3.9	4.3	21.6	5	1	4	2	2	new case	PUCII
253	0	1	43	0	4.3	7.7	78.2	5	1	3	1	2
254	1	1	43	0.1	1.5	2	1.5	1	1	1	1	1	new case	PUNLMP
254	0	1	43	0	1.4	1.6	9.7	5	1	1	1	1
255	1	2	44	0.6	1.6	29.1	1149.1	5	5	3	1	1	new case	Other
255	0	2	44	0	2	17.5	2.6	5	1	3	1	1
256	1	2	44	0.5	12.7	17.5	462.3	5	3	4	1	1	new case	PUNLMP
256	0	2	44	0.5	2.6	4.4	104.8	1	3	1	1	1
257	1	1	45	0	6.6	6.9	23.2	4	1	2	1	1	recurrent case	Other
257	0	1	45	0	0.2	0	2.6	3	1	3	1	1
258	1	1	47	0.8	0.8	4.2	1548.9	5	4	3	1	2	new case	PUNLMP
258	0	1	47	0.1	0.2	1	723.8	4	5	1	1	1
259	1	1	47	1.1	0.5	1.3	431.2	5	1	5	2	2	recurrent case	LNMIBC
259	0	1	47	0	1.2	1.6	26.5	5	3	3	1	2
260	1	1	49	0	0.6	0.9	2.4	2	1	1	1	1	recurrent case	Other
260	0	1	49	0	1.6	4.5	12.7	2	1	2	1	1
261	1	1	49	0	0.8	1.1	1.3	1	1	1	1	1	recurrent case	LNMIBC
261	0	1	49	0	1	2.2	16	1	3	1	1	1
262	1	1	49	0.3	21.1	23.2	36	4	1	3	1	1	recurrent case
262	0	1	49	0	2.5	4	27.6	5	1	1	1	1
263	1	1	49	10.4	6.2	10.6	115.2	5	1	2	2	2	new case	LNMIBC
263	0	1	49	0	9	10.3	116.1	5	4	5	1	2
264	1	1	50	0.1	2.7	2.7	3.7	5	1	1	1	1	new case	HNMIBC
264	0	1	50	0	0.8	1.4	2.4	5	1	2	1	1
265	1	1	50	0.2	2.8	2.8	13	4	1	1	1	1	new case	LNMIBC
265	0	1	50	0	7.2	9.5	81.3	3	4	2	1	1
266	1	2	50	0.1	29.2	73.6	249	5	5	2	1	1	new case	HMIBC
266	0	2	50	0	0.7	1.3	1.9	3	1	1	1	1
267	1	1	51	0	2.3	2.3	22	5	1	3	1	1	new case	LNMIBC
267	0	1	51	0	0.3	0.6	519.8	1	5	1	1	1
268	1	2	52	0	3.4	35.9	40.5	3	4	2	1	1	new case	PUCII
268	0	2	52	0.1	23.7	20.4	372.2	3	4	2	1	1
269	1	1	52	0	2.6	10.4	45.5	2	3	1	1	1	new case	Other
269	0	1	52	0	17.3	17.6	441.2	4	4	1	1	1
270	1	1	52	0	0.3	0.3	1.5	1	1	1	1	1	new case	PUNLMP
270	0	1	52	0.4	3.4	15.1	1674.8	2	4	3	1	2
271	1	2	53	0	15.1	71.2	444.9	2	5	2	1	1	recurrent case	PUNLMP
271	0	2	53	0.2	15.2	25.7	749.7	2	4	1	1	1
272	1	2	53	0.1	1.2	1.8	16.5	2	1	2	1	1	new case	LNMIBC
272	0	2	53	0	8.8	9.4	123.4	4	5	1	1	1
273	1	2	53	1.4	1.8	5.9	1287.3	4	5	2	1	2	new case	PUCII
273	0	2	53	0	2.4	4.5	9	4	3	1	1	1
274	1	1	53	0	6.7	8	36.9	5	1	4	1	1	new case	Other
274	0	1	53	0	3.4	3.8	6.3	5	1	1	1	1
275	1	1	53	3.1	10.9	14.1	63	5	1	2	1	2	recurrent case	HMIBC
275	0	1	53	0	2.2	4.3	60.7	5	3	3	2	2
276	1	2	53	0.1	1.9	2	1591.1	4	5	4	1	1	new case	HMIBC
276	0	2	53	0	3.7	3.8	125	5	3	1	1	1
277	1	2	53	0.1	1.4	1.7	15.5	2	1	2	1	1	recurrent case	PUCII
277	0	2	53	0	11	16.1	367.4	1	5	1	1	1
278	1	1	53	0	2.2	2.7	136.6	5	4	1	1	1	new case	PUCII
278	0	1	53	0	1.2	1.6	26	3	1	2	1	1
279	1	1	53	0	2.1	2.5	1	1	1	1	1	1	new case	PUNLMP
279	0	1	53	0	8.1	9.1	68	1	1	1	1	1
280	1	1	54	4.2	26.1	27.4	150.8	5	1	2	1	1	recurrent case
280	0	1	54	0	5.9	9.2	68	5	1	3	2	2
281	1	1	54	0	5.7	6.8	20.9	5	1	2	1	1	new case	HNMIBC
281	0	1	54	0	6.6	7.2	74.1	4	3	1	1	1
282	1	1	56	3.7	28.1	29.9	231.4	5	3	3	1	1	new case	PUNLMP
282	0	1	56	0	13.2	13.2	486.8	1	4	1	1	1
283	1	1	57	0	2.7	3.6	2.2	1	1	1	1	1	new case	LNMIBC
283	0	1	57	0	5.7	8.4	25.5	5	1	1	1	1
284	1	1	57	1.4	1.3	5.5	60.7	1	3	2	1	1	new case	LMIBC
284	0	1	57	0.3	1.2	4.7	183	5	3	4	2	2
285	1	1	57	0.5	9.8	10.6	48.4	5	2	3	1	2	recurrent case	HNMIBC
285	0	1	57	0	0.1	0.1	926.1	2	4	2	1	1
286	1	1	57	0.1	4.7	5.4	96.2	1	3	1	1	1	new case	HNMIBC
286	0	1	57	0	5.6	7.9	74.3	4	4	1	1	1
287	1	2	57	0	73.6	105.6	166.4	5	4	2	1	1	recurrent case	HNMIBC
287	0	2	57	0	1.7	7.8	1247.3	3	5	3	1	2
288	1	1	58	2	1.1	2.5	578.5	5	4	3	1	1	recurrent case	LNMIBC
288	0	1	58	0.1	2.7	4.5	41.6	3	1	2	1	1
289	1	1	58	1.5	34.4	35.4	214.6	5	4	4	2	2	new case	HMIBC
289	0	1	58	0	5.8	8.3	30.3	5	1	4	1	2
290	1	1	58	1.5	0	3	524.4	5	5	3	1	1	new case
290	0	1	58	0	5.3	8.5	92.3	3	3	1	1	1
291	1	1	59	0.1	1	3.3	339.2	5	4	4	2	2	new case	HNMIBC
291	0	1	59	0.1	0.7	1.6	1634.1	5	5	4	2	1
292	1	1	59	0	1.9	0.6	7.4	1	1	1	1	1	new case	LNMIBC
292	0	1	59	0	4.1	7.1	23.9	5	1	2	1	1
293	1	2	59	0	21.6	46.2	180.5	1	5	1	1	1	new case	Other
293	0	2	59	0	8.5	14.9	70.6	2	5	1	1	1
294	1	1	59	0.9	17.7	30.4	168.9	5	5	4	1	2	new case	PUNLMP
294	0	1	59	0	0	1	44.4	1	1	1	1	1
295	1	2	59	0.1	7.5	23.2	95.8	4	5	4	2	1	new case	LMIBC
295	0	2	59	0	11.2	11.5	434	5	4	1	1	1
296	1	1	60	0.1	2.8	0.5	112.4	1	3	2	1	1	recurrent case	Other
296	0	1	60	0	1.2	1.3	59.2	4	3	1	1	1
297	1	1	60	0	8.1	10.1	42.2	3	1	3	1	1	new case	HMIBC
297	0	1	60	1	1	3.1	1711.4	4	5	3	1	2
298	1	1	60	0.3	6.7	6.9	194.6	5	3	3	1	1	new case	LNMIBC
298	0	1	60	0	16	16	293.1	5	4	1	1	1
299	1	1	60	0.4	0.8	2.2	972.1	5	4	3	1	1	new case	HNMIBC
299	0	1	60	0.3	20.5	22.7	322.6	1	4	3	1	1
300	1	1	60	1.7	10.7	12.8	398.3	5	3	4	1	1	new case	PUCII
300	0	1	60	0.1	11.3	18.4	77.8	1	3	1	1	1
301	1	1	60	0.1	12.3	13	60.6	5	1	4	2	2	new case	HNMIBC
301	0	1	60	0	3.6	5.1	57.2	5	5	1	1	1
302	1	1	61	0.6	1.9	3	73.6	1	3	1	1	1	recurrent case
302	0	1	61	0.2	6.2	11.7	71.2	4	1	3	1	1
303	1	1	61	0.1	1.3	1.7	51.7	4	1	2	1	1	new case	HMIBC
303	0	1	61	0.1	0.1	5.8	2868.3	3	5	3	1	2
304	1	1	61	0.2	0.2	0.2	9.2	1	1	1	1	1	recurrent case	LNMIBC
304	0	1	61	0	1.5	11.1	88.7	1	3	1	1	1
305	1	1	61	0	8.2	20.3	51	4	1	1	1	1	recurrent case	LNMIBC
305	0	1	61	0.1	0.3	0.7	799.3	3	3	1	1	1
306	1	1	61	0	1	2.2	3.9	1	1	1	1	1	new case
306	0	1	61	0	1.6	1.7	107.1	1	4	1	1	1
307	1	1	62	18.1	5.1	12	833.1	5	3	4	1	2	recurrent case	HNMIBC
307	0	1	62	0	10.6	12.9	74.7	4	1	2	1	1
308	1	2	62	0	1.5	2.4	4.2	1	1	1	1	1	recurrent case	other
308	0	2	62	0	3.5	4.8	72.2	2	3	1	1	1
309	1	2	62	0	9.8	12.7	10.9	3	1	3	1	1	recurrent case
309	0	2	62	0	5.3	18.3	80.1	3	4	1	1	1
310	1	1	62	3.1	12.7	15.6	54.1	5	1	3	1	1	new case
310	0	1	62	0.1	9.7	10.1	161.6	1	4	1	1	1
311	1	1	62	2.6	2.6	5.6	53.8	5	1	3	1	2	new case	LNMIBC
311	0	1	62	0	7.1	8	5.1	3	1	1	1	1
312	1	1	62	28.5	5.6	34.1	10080.4	5	4	4	2	2	new case	HMIBC
312	0	1	62	0.4	1.8	2.1	132	1	3	1	1	1
313	1	1	63	0	3.2	4.3	35.3	5	1	1	2	2	new case	PUCII
313	0	1	63	0.4	1.9	2.2	228.7	4	5	3	1	1
314	1	1	63	0.1	21.5	24.1	33.8	1	1	2	1	1	recurrent case	HMIBC
314	0	1	63	0	6.9	8.7	32.6	5	3	3	1	2
315	1	1	63	0.4	4.4	4.8	68.6	5	1	2	1	1	new case	LNMIBC
315	0	1	63	0.4	2.1	3.3	8049.2	4	3	2	1	2
316	1	1	63	0	0.6	0.7	93.5	5	1	1	1	1	new case	LNMIBC
316	0	1	63	0	1.8	2.5	31.7	5	3	4	1	2
317	1	2	64	0.3	10.3	62.7	407.8	5	4	2	1	1	new case	HMIBC
317	0	2	64	0	3.9	8.1	1101.7	4	5	3	1	2
318	1	1	64	1.3	23.4	24	568.5	5	3	2	1	1	new case	HMIBC
318	0	1	64	0	1.5	1.9	48.2	4	3	4	1	1
319	1	1	64	0	2.6	4.1	10.6	5	1	2	1	1	recurrent case	HNMIBC
319	0	1	64	0	3.1	4.2	30.8	1	1	1	1	1
320	1	1	64	0	0.4	2.3	589.4	5	5	1	1	1	new case	PUCII
320	0	1	64	0.9	3	7.5	5085.3	5	4	4	1	2
321	1	1	64	5	39.9	41.4	310.9	5	4	4	2	2	new case	Other
321	0	1	64	0	2	3.4	3.3	3	1	2	1	1
322	1	1	64	0	0.6	0.6	1.9	2	1	1	1	1	new case	LNMIBC
322	0	1	64	0.2	6.9	9.9	33.4	2	1	1	1	1
323	1	2	64	0.1	3.8	4.7	73.6	5	1	3	2	1	new case	PUCII
323	0	2	64	0	5.7	9.1	5.7	2	4	3	1	1
324	1	1	65	0.6	43.3	79.6	237.1	5	4	4	1	1	new case	LNMIBC
324	0	1	65	0.7	0.8	1.3	1049.6	4	5	2	1	1
325	1	1	65	0	1.3	3.5	11.4	1	1	1	1	1	recurrent case
325	0	1	65	0.2	0.2	6.8	2450.9	3	5	2	1	2
326	1	1	65	0	1.4	3.8	12.4	1	1	1	1	1	new case	LMIBC
326	0	1	65	0.1	1	3.2	504.5	1	5	2	1	1
327	1	1	65	0.7	6.6	8.6	17	3	1	2	1	1	new case	LNMIBC
327	0	1	65	0	0.9	0.9	9.9	3	3	1	1	1
328	1	2	65	0	2.2	7	991.7	5	5	4	1	2	new case	PUNLMP
328	0	2	65	0.1	2.8	4.1	29.5	1	3	1	1	1
329	1	1	65	0	14.3	28.4	30	5	1	3	2	2	recurrent case	PUCII
329	0	1	65	0.1	7.6	7.8	3.3	5	1	3	1	2
330	1	1	65	0	1.6	1.7	1.6	1	1	1	1	1	new case	HMIBC
330	0	1	65	0	4.7	20.2	3571.9	5	5	3	1	2
331	1	2	65	0	1.3	2.3	2.7	4	1	1	1	1	recurrent case	LNMIBC
331	0	2	65	0	6.5	29.6	68.6	2	4	1	1	1
332	1	1	66	0.5	5.2	5.5	10.6	4	1	2	1	1	new case	PUNLMP
332	0	1	66	0	1.3	1.6	47.4	2	3	1	1	1
333	1	1	66	0.5	19.9	24.3	262.7	1	4	2	1	1	new case	PUNLMP
333	0	1	66	0	1	1	9.8	5	1	2	1	1
334	1	2	66	0.1	11.1	20.5	1977.1	5	5	3	2	2	new case	HNMIBC
334	0	2	66	0	2.4	11.6	36.8	2	4	1	1	1
335	1	2	66	2.6	542.7	776.5	37244.3	5	4	4	2	2	new case	HNMIBC
335	0	2	66	0	8.9	24.9	100.1	1	4	1	1	1
336	1	2	66	10.3	5.4	8	11069.6	5	5	4	2	2	new case
336	0	2	66	0.1	1.3	1.3	150.8	3	5	3	1	1
337	1	1	66	0.4	12.3	13.1	76.9	5	1	3	2	1	new case
337	0	1	66	0	16.3	16.7	164	5	3	4	2	2
338	1	1	66	0.9	1.5	5.6	264	5	1	4	2	2	new case
338	0	1	66	0	6.5	1.3	204.7	3	3	1	1	1
339	1	1	66	14.7	24.8	26.4	348.9	5	4	3	1	2	new case	PUCII
339	0	1	66	0	1.6	4	849.3	5	4	4	2	2
340	1	1	66	0.1	9.8	11	439.9	1	5	1	1	1	new case	HMIBC
340	0	1	66	0	6.7	3.9	114.8	5	5	1	1	1
341	1	1	66	0	0	1.2	60.4	5	2	5	2	2	recurrent case	Other
341	0	1	66	0	1.9	4.1	508	5	1	4	1	2
342	1	1	66	0.6	3.1	3.1	20.8	1	4	1	1	1	new case	LMIBC
342	0	1	66	0	1.4	2	94.2	5	4	1	1	1
343	1	1	67	0	2.8	3.3	66.7	4	3	1	1	1	new case	LNMIBC
343	0	1	67	0.1	1.7	2.4	48.9	1	3	1	1	1
344	1	1	67	7.2	31.9	33.2	26	5	1	4	2	2	new case	HMIBC
344	0	1	67	0	1.5	2.9	4.6	3	1	1	1	1
345	1	1	67	0	0.8	0.8	139.2	4	4	4	1	1	new case	LNMIBC
345	0	1	67	0.1	3.7	11.5	21.2	2	1	3	2	1
346	1	1	67	0.6	2.1	2.7	9.5	1	1	1	1	1	new case	HMIBC
346	0	1	67	0.5	14.5	17	411.7	2	3	4	1	1
347	1	1	67	0	0.5	0.6	38	4	3	3	1	1	recurrent case
347	0	1	67	0.6	2.8	3.6	215.8	1	4	2	1	1
348	1	1	67	0.1	5.9	6.5	89.6	3	4	3	1	1	recurrent case
348	0	1	67	0.1	2.7	6.5	58.5	5	1	5	2	1
349	1	2	67	1.3	2.5	4.4	54.6	5	2	2	1	1	recurrent case
349	0	2	67	0	4.4	7.2	953.9	5	5	3	1	1
350	1	1	67	0.4	1.9	5.1	131.5	5	3	3	1	1	new case	LNMIBC
350	0	1	67	0.6	0.5	2.9	573	4	5	2	1	1
351	1	2	67	1.2	29.7	32.5	124	5	4	3	1	1	new case	HMIBC
351	0	2	67	1.5	5.1	21.3	25287.2	5	5	4	1	2
352	1	2	68	0.2	2.7	2.7	20	3	1	1	1	1	new case	HNMIBC
352	0	2	68	0	0.4	0.6	35.5	2	3	1	1	1
353	1	1	68	0.1	5.3	6.6	22.9	1	1	1	1	1	recurrent case	Other
353	0	1	68	0	5.1	12	41.4	5	1	1	1	1
354	1	1	68	0.1	1.1	1.2	1.8	1	1	1	1	1	new case	Other
354	0	1	68	0	0.7	1.2	1313.6	5	5	3	1	2
355	1	1	68	2.3	31.5	43.5	445.8	4	3	4	1	1	new case	HMIBC
355	0	1	68	0.4	32.3	36.9	408.4	2	5	3	1	1
356	1	2	68	0	6.5	6.9	156.1	3	4	1	1	1	recurrent case	HNMIBC
356	0	2	68	0	0.4	0.6	35.5	2	3	1	1	1
357	1	1	68	0	0.3	1	83.4	5	3	4	2	2	recurrent case	PUCII
357	0	1	68	0	5	1.1	53.2	4	3	3	1	1
358	1	1	68	0.4	3.3	3.6	240.4	1	3	4	1	1	recurrent case	LNMIBC
358	0	1	68	0	4.4	5.5	21.7	4	4	2	1	1
359	1	2	68	0.2	2.7	2.7	20	3	1	1	1	1	new case
359	0	2	68	0.6	3.3	5.3	8307.3	5	5	4	1	1
360	1	1	68	0.2	4.3	7	15.5	3	1	2	1	1	new case	Other
360	0	1	68	0	1.3	2.1	34	2	3	1	1	1
361	1	1	68	0.1	0.8	3.8	8.7	3	1	1	1	1	recurrent case
361	0	1	68	0	0.4	0.4	1.4	3	1	1	1	1
362	1	1	68	0.2	7.5	7.9	138.2	5	1	4	2	2	new case	HMIBC
362	0	1	68	0	0.3	0.4	20	5	1	1	2	2
363	1	1	68	0	8.6	9.2	50.8	5	2	1	1	1	new case	PUNLMP
363	0	1	68	0.7	22	24.3	797.2	5	5	1	1	1
364	1	2	68	0.1	2.4	5.3	35.7	3	3	1	1	1	new case	PUNLMP
364	0	2	68	0.3	1.5	25.8	790	3	5	2	1	1
365	1	1	69	0.1	2.6	3.3	15	1	1	2	1	1	new case
365	0	1	69	0.5	0.5	10.5	373.8	3	5	3	1	1
366	1	1	69	0.1	6.1	13.2	155.1	5	1	4	1	2	new case	PUCII
366	0	1	69	0	2.8	8.3	575	5	5	3	1	1
367	1	1	69	0.2	4.7	6	17.3	5	1	2	1	1	new case	HMIBC
367	0	1	69	0	0.4	0.4	1.7	4	1	3	1	1
368	1	1	69	0.1	10.1	10.5	11.2	5	1	2	1	1	new case	LNMIBC
368	0	1	69	0.8	0.5	8.2	2374.4	5	5	3	1	2
369	1	1	69	0	55.7	57.2	115.7	5	1	4	2	2	new case	LNMIBC
369	0	1	69	0	5.9	6.9	4.6	2	1	3	1	1
370	1	1	69	4.9	2.6	27.9	69.3	4	3	3	1	1	new case
370	0	1	69	0.5	4.9	5.4	160.8	4	4	1	1	1
371	1	1	69	0.1	0.6	3.6	636.9	5	4	4	2	2	new case
371	0	1	69	0.1	27.7	37.7	59.2	2	4	2	1	1
372	1	2	69	0.4	12.8	17	424.3	4	5	3	1	1	new case	LNMIBC
372	0	2	69	0.1	19	27.7	211.5	5	5	3	1	1
373	1	1	69	0	24.8	25.2	287.4	5	4	4	2	2	recurrent case	LNMIBC
373	0	1	69	0.4	6.8	7.4	421.4	5	4	3	1	1
374	1	1	69	0	6.9	8.4	5.4	1	1	1	1	1	recurrent case	LNMIBC
374	0	1	69	0	12.9	13.6	35.9	3	1	2	1	1
375	1	1	70	0.1	5.3	5.8	158.4	5	1	2	1	2	recurrent case	HNMIBC
375	0	1	70	0	4.2	4.6	4	2	1	2	1	1
376	1	1	70	0	1.9	3	30.5	5	1	3	1	1	new case	Other
376	0	1	70	0	0.6	0.9	10.6	5	1	3	1	1
377	1	1	70	0	2	2.6	67.7	5	3	4	2	2	new case	LNMIBC
377	0	1	70	0.2	10.4	11.8	45.8	5	3	2	1	1
378	1	1	70	1.3	1.6	1.6	6.7	5	1	1	1	1	recurrent case	PUCII
378	0	1	70	0.1	4.6	6.3	241.8	2	3	3	1	1
379	1	2	71	3.4	25.7	25.9	297.5	3	1	1	1	1	recurrent case	HNMIBC
379	0	2	71	0	11.9	17.7	16.6	5	1	3	1	1
380	1	1	71	0	17.3	18.8	25.2	1	1	2	1	1	recurrent case
380	0	1	71	0	2.1	2.6	59.1	1	3	1	1	1
381	1	1	71	0.1	6.7	7.6	124	3	1	3	1	1	new case
381	0	1	71	0	0.1	1.3	26.3	2	1	1	1	1
382	1	1	71	1.9	23	23.2	104.3	3	4	3	1	1	new case	LNMIBC
382	0	1	71	0	0.8	2.4	35.3	1	2	1	1	1
383	1	1	71	0.6	8.2	8.5	76.3	5	1	4	1	1	recurrent case
383	0	1	71	0	2.5	4.2	17.8	4	1	2	1	1
384	1	2	71	0	12.8	13.6	50	5	1	4	2	2	new case	Other
384	0	2	71	0.2	0.5	2.1	1119.3	4	5	1	1	1
385	1	2	72	0	5.6	9.4	39.6	1	1	1	1	1	recurrent case
385	0	2	72	0.2	1.6	2.7	1.9	3	1	1	1	1
386	1	1	72	0.1	5.1	8.8	45.2	2	1	4	1	1	recurrent case	HNMIBC
386	0	1	72	0	3.7	7.1	330	5	4	4	2	2
387	1	1	72	9.3	5.4	7.4	839.1	4	5	4	2	2	recurrent case
387	0	1	72	0.1	14.3	15	387.5	5	3	3	1	1
388	1	2	72	0.6	37.5	39.8	99.6	3	4	1	1	1	recurrent case	Other
388	0	2	72	0.3	6	18.6	3820.1	5	5	3	1	2
389	1	1	73	0.2	6.5	8.5	71.1	1	1	1	1	1	new case	PUCII
389	0	1	73	0	0.9	1.7	840	5	5	4	2	2
390	1	1	73	1.1	1.2	2.4	2935.7	5	5	3	2	2	recurrent case	PUCII
390	0	1	73	0.4	2.3	13.8	917	5	5	3	1	2
391	1	1	73	2.2	6.3	7.2	19.1	2	1	3	1	1	recurrent case	HNMIBC
391	0	1	73	0.1	4.6	7.8	212461	4	5	4	1	2
392	1	1	73	1.9	12.7	16.7	41.9	3	1	3	1	1	new case	PUCII
392	0	1	73	0	5.6	14.4	80.4	1	4	2	1	1
393	1	1	73	0.7	12	14.1	79.9	5	1	2	1	1	new case	HMIBC
393	0	1	73	0	1	1.3	31.2	1	4	1	1	1
394	1	1	74	0.5	0.1	0.1	2.1	2	1	1	1	1	recurrent case	HNMIBC
394	0	1	74	0.3	6.2	7	261.1	5	4	2	1	1
395	1	1	74	0.5	8.7	8.7	42	2	1	2	1	1	recurrent case	HMIBC
395	0	1	74	0	1.9	3.4	256.2	1	3	1	1	1
396	1	1	74	3.1	18.6	23.2	50.6	5	1	3	2	1	new case	HMIBC
396	0	1	74	0.3	1.9	7.7	1309.4	1	4	3	1	2
397	1	1	74	0.5	7.7	8.1	40	2	1	2	1	1	recurrent case
397	0	1	74	0.1	1.9	2.3	38.2	1	1	2	1	1
398	1	2	74	0.4	7.2	8.9	56.8	5	3	3	1	1	recurrent case
398	0	2	74	0.2	2	9.2	2722.6	4	5	2	1	2
399	1	2	74	1.9	5.3	6	86	5	1	2	1	1	new case	PUCII
399	0	2	74	0.7	2.7	26.4	4029.1	5	5	5	1	2
400	1	1	74	3.8	31.8	35.6	25	2	1	2	1	1	new case	HMIBC
400	0	1	74	0	4.7	7.8	29.3	2	1	1	1	1
401	1	2	74	0	0.7	1.2	29.6	5	4	2	1	1	new case	LNMIBC
401	0	2	74	0	6.5	16.8	93.3	1	3	2	1	1
402	1	1	75	0.5	5.4	6	19.2	2	3	1	1	1	new case	HMIBC
402	0	1	75	0.4	2.4	3.8	4337.5	3	5	2	1	2
403	1	1	75	0	10.1	11.6	151.6	5	1	4	2	2	new case	LNMIBC
403	0	1	75	0	2.5	3	27.3	5	3	2	1	2
404	1	1	75	0	0.6	5.8	182.7	5	1	4	2	2	new case
404	0	1	75	0	0.4	0.7	12.4	5	1	1	1	1
405	1	1	75	0.2	19.6	20.3	231.7	5	4	4	1	2	new case	LNMIBC
405	0	1	75	0	6	9.4	82.4	5	3	3	1	1
406	1	2	76	0.2	0.8	6.6	1012.8	2	5	4	1	1	new case	HNMIBC
406	0	2	76	0	14	29.8	16	3	3	1	1	1
407	1	1	76	0.2	1.5	10.9	4434.2	5	5	4	1	2	new case
407	0	1	76	0	0.7	1.6	758.9	5	5	4	1	2
408	1	1	76	0.4	3.2	20.8	3555.2	5	5	4	1	2	new case	Other
408	0	1	76	0	2.3	15.3	52.7	4	4	4	1	1
409	1	1	76	0.7	2.2	1.3	7.2	4	1	1	1	1	new case	PUNLMP
409	0	1	76	0	6.2	6.6	261.1	1	5	1	1	1
410	1	1	76	0	1	1.3	8.1	5	1	3	2	2	new case	LNMIBC
410	0	1	76	1.3	12.5	17.1	9461.9	5	5	5	1	2
411	1	1	76	0	55.2	62.6	19.4	1	5	3	2	1	recurrent case	Other
411	0	1	76	0	2.2	2.4	50.6	1	1	1	1	1
412	1	1	77	1.4	24.4	26.1	370.8	5	5	3	1	1	recurrent case	PUCII
412	0	1	77	0	15.6	16.8	111.1	3	4	1	1	1
413	1	1	77	0	0.7	2.2	0.4	2	1	1	1	1	recurrent case	LNMIBC
413	0	1	77	0	0.1	0.6	801.6	4	5	4	1	1
414	1	1	77	0.2	2.9	3.1	40.5	1	2	1	1	1	recurrent case	LNMIBC
414	0	1	77	0.7	5.9	9.9	10065.6	4	5	3	1	2
415	1	2	77	0	5.6	5.6	125.1	5	3	4	2	2	new case	LNMIBC
415	0	2	77	0	5.1	20.3	40.5	1	3	2	1	1
416	1	2	77	0.2	4.1	9.2	33	1	1	1	1	1	new case	LNMIBC
416	0	2	77	0.1	17.5	110.7	3699.8	4	5	2	1	2
417	1	1	77	0	5.7	6.5	22.2	2	1	2	1	1	new case	LNMIBC
417	0	1	77	0	1.6	2.9	51.8	2	2	1	1	1
418	1	1	77	0.1	9.7	10.1	34.6	5	1	3	2	2	recurrent case	HMIBC
418	0	1	77	0	8.8	13.4	17.9	5	1	4	1	1
419	1	2	78	0	3.2	6.8	114	4	3	2	1	1	recurrent case	LNMIBC
419	0	2	78	0.1	9.6	25.5	309.2	4	5	1	1	1
420	1	1	78	0.2	0.5	1.6	592.2	5	3	3	1	2	recurrent case	HMIBC
420	0	1	78	0.1	3.4	39.1	30.2	4	4	3	1	2
421	1	2	78	0	6.3	8.9	128.5	5	3	1	1	1	recurrent case	PUCII
421	0	2	78	0.1	14.6	15	206.8	5	3	1	1	1
422	1	1	78	0.3	0.4	1.5	5519.5	5	5	4	2	2	recurrent case	LNMIBC
422	0	1	78	0.4	1.7	2.9	8294.3	5	5	4	1	2
423	1	1	79	0	30.7	33	132.5	5	3	1	1	1	new case
423	0	1	79	0	6.4	10.9	6.8	5	3	3	1	1
424	1	1	79	0	6.2	6.5	162.3	5	5	3	1	1	new case	LNMIBC
424	0	1	79	0	6.1	6.5	114.2	5	3	4	2	2
425	1	1	79	0.8	1	11.9	26	1	1	1	1	1	new case	LMIBC
425	0	1	79	0	1	5.1	702.1	5	5	1	1	2
426	1	1	79	0.3	93.6	100.8	71.9	2	4	3	1	1	recurrent case	HNMIBC
426	0	1	79	0.1	2	5.7	32.9	1	4	3	1	1
427	1	1	80	0.7	14.8	17.7	35.1	5	1	3	1	1	new case	LNMIBC
427	0	1	80	0	2.3	10.7	4052.7	5	5	2	1	2
428	1	2	81	0.5	24.6	36.1	3878.7	5	4	4	2	1	new case	PUCII
428	0	2	79	0	14	17.6	199.2	1	5	1	1	1
429	1	1	81	2.4	2.4	4.2	1480.6	5	5	3	1	1	recurrent case	PUCII
429	0	1	81	0.3	1.9	5.6	1240.1	5	4	4	2	2
430	1	1	81	0	1.6	3.6	406.2	5	1	4	2	2	recurrent case	HNMIBC
430	0	1	81	0	0	0	285.2	5	5	1	1	1
431	1	1	81	1.6	8.5	10.4	80.9	5	1	1	1	1	new case	PUCII
431	0	1	81	0.1	5.6	20	588.2	5	5	5	1	2
432	1	2	81	6.6	4.7	4.9	125.7	5	1	3	1	1	recurrent case	HMIBC
432	0	2	79	3.6	40	75.2	13011.7	3	5	1	1	2
433	1	2	81	4.8	0.4	1	520.9	5	4	3	1	1	new case	LMIBC
433	0	2	79	0.4	0.6	1.6	1803	2	5	1	1	1
434	1	1	81	0	15.7	24.9	24.8	1	5	3	1	2
434	0	1	81	0	5.4	10	83.6	4	3	4	1	1
435	1	2	81	2.9	7.3	9.4	88.9	3	5	3	1	1	new case	Other
435	0	2	81	0	4.4	9.5	9	3	1	1	1	1
436	0	1	82	0	1.1	1.3	8.9	2	1	1	1	1
436	1	1	82	0	0.1	0.1	503	5	3	4	1	1	new case	HMIBC
437	0	1	82	0	19.1	37.6	635.3	5	5	3	2	2
437	1	1	82	0	35.8	37.5	31.1	2	1	1	1	1	new case	HMIBC
438	0	1	82	0	1.3	1.5	47	5	4	3	1	1
438	1	1	82	0.5	1.4	1.4	3.4	5	1	2	1	1	recurrent case
439	0	1	82	0	4.3	4.4	129.3	5	3	3	2	2
439	1	1	82	0	2	2.7	27.3	4	1	1	1	1	new case	Other
440	0	1	82	0.1	22.5	33	274	1	3	1	1	1
440	1	1	82	4.7	88.4	98.3	229.6	5	1	3	1	1	recurrent case	Other
441	0	2	82	0	16	80	62.5	3	4	1	1	1
441	1	2	82	0.3	3.3	23.6	610.6	5	4	2	1	1	new case
442	0	1	83	0	1.4	5.6	39.2	1	1	1	1	1
442	1	1	83	0	8.1	14.8	12.7	4	1	1	1	1	recurrent case	LNMIBC
443	0	1	84	0	2	2.9	1640.8	3	5	1	1	2
443	1	1	84	0.5	27.9	28.8	247.8	5	1	3	1	1	new case	HMIBC
444	0	1	84	0.2	9.7	10.8	69.4	5	4	4	1	1
444	1	1	84	0	32.8	35.8	148.8	5	4	3	1	1	new case	LNMIBC
445	0	1	84	0.7	0.1	0.6	1484	3	5	3	1	2
445	1	1	84	1.6	4.9	21.4	754.1	5	4	5	2	2	new case	HNMIBC
446	0	2	84	0	8	19.3	349.5	2	5	1	1	1
446	1	2	84	0.5	7.4	42.1	39.9	5	1	4	1	2	new case
447	0	2	85	0	6.3	10	21.7	4	1	2	2	1
447	1	2	85	0.7	7.5	30.9	25.9	3	3	3	1	1	new case
448	0	2	85	0	0.4	0.7	0.3	4	1	1	1	1
448	1	2	85	0	4.9	8	254	5	3	2	1	1	new case	PUCII
449	0	1	85	0	11.6	11.6	238	1	5	1	1	1
449	1	1	85	0.6	3	3.3	17.3	5	1	1	1	1	new case
450	0	1	86	0	3.2	8	30.8	1	4	1	1	1
450	1	1	86	3.6	151.6	156.9	269.3	5	3	3	1	1	recurrent case	LMIBC
451	0	2	85	0	13.7	53.1	106.8	1	4	1	1	1
451	1	2	86	0	12.7	86.8	18.3	2	1	2	1	1	new case	HMIBC
452	0	2	92	0	0.3	0.4	880.2	2	4	1	1	1
452	1	2	86	2.4	15.3	40.7	2225.2	2	5	2	1	2	recurrent case	PUCII
453	0	1	87	0.1	0.7	2.1	38.9	2	3	1	1	1
453	1	1	87	3.6	5.7	6.2	50.9	2	5	1	1	1	new case	LNMIBC
454	0	2	89	0	5.8	1.1	44	3	3	1	1	1
454	1	2	89	0.6	0.3	0.3	533.7	5	4	4	2	1	new case	HNMIBC
455	0	1	90	0	22.6	24.3	388.6	5	5	5	1	1
455	1	1	90	0	5.3	10	22.6	4	1	2	1	1	new case	HNMIBC
456	0	1	92	1.1	8.1	19.9	1333	3	5	2	1	2
456	1	1	92	6.6	10.6	11.6	88.2	5	3	3	1	1	new case
457	1	1	46	0.4	1.6	3.5	102	2	5	1	1	1	recurrent case	HMIBC
457	0	1	46	0	5.2	6.9	94.7	5	5	3	1	2
458	1	2	55	0	0.1	0.4	0.7	1	1	1	1	1	new case	HNMIBC
458	0	2	54	0	12	63.3	81	1	4	1	1	1
459	1	1	56	0	2.1	2.1	4.4	2	1	1	1	1	new case	Other
459	0	1	55	0	16.9	18.5	418.7	5	3	5	2	2
460	1	1	58	0	23.5	35.9	332.1	5	4	2	1	2	recurrent case	PUCII
460	0	1	59	0	6.8	9.2	135.8	4	5	1	1	1
461	1	1	63	0.1	13.1	14.6	94.9	5	2	3	2	2	recurrent case	HMIBC
461	0	1	63	2.2	0.6	2.1	6724	4	5	3	1	2
462	1	1	65	0.6	2.1	3	20	5	1	1	1	1	recurrent case	HNMIBC
462	0	1	65	0	32.3	50	62.3	4	3	3	2	1
463	1	1	65	2.5	1	7.1	581.9	5	4	4	1	2	new case	PUNLMP
463	0	1	65	0	7.6	7.6	121.6	4	3	3	1	1
464	1	2	66	0	0.3	0.9	4.3	1	1	1	1	1	new case	PUNLMP
464	0	2	65	0	3.1	6.1	46.7	5	3	2	1	1
465	1	2	67	0	1.3	3.3	4.9	1	1	1	1	1	new case	LNMIBC
465	0	2	67	0	12	32.4	202.5	2	4	1	1	1
466	1	1	68	0.9	22.8	25.2	92.5	5	1	4	2	2	new case	PUNLMP
466	0	1	68	0.3	0.1	1.5	3705	2	5	2	1	1
467	1	2	70	0.1	68.9	110	1827	5	3	4	2	2	recurrent case	PUNLMP
467	0	2	71	0	9.3	12	84	1	4	1	1	1
468	1	2	72	0.1	1.2	1.2	2.7	1	1	1	1	1	new case	HMIBC
468	0	2	72	0.7	1.8	5.8	33.1	1	3	1	1	1
469	1	1	73	0	1.5	1.8	0	1	1	1	1	1	new case	PUNLMP
469	0	1	73	1	10.9	13.9	54.8	2	3	2	2	1
470	1	1	74	3.7	1.2	1.9	804.4	5	3	4	2	2	recurrent case	PUNLMP
470	0	1	74	0	4	8	79.5	5	4	1	1	1
471	1	1	80	5.4	56.2	61.8	243.6	5	3	4	1	1	new case	HMIBC
471	0	1	80	0.1	22	23.9	301.8	5	5	3	1	1
472	1	2	83	5.8	20.2	22.8	95.1	3	3	2	1	1	new case	HNMIBC
472	0	2	84	0	3.6	5.4	7.3	2	1	1	1	2
473	1	1	87	0.7	0.9	1.5	11.4	3	3	1	1	1	recurrent case	PUNLMP
473	0	1	86	0	1	1.2	45.8	5	1	2	2	1
